# Supplementary material for: Super-Toughed PLA Blown Film with Enhanced Gas Barrier Property Available for Packaging and Agricultural Applications
Source: Materials (Basel). 2019 May 22;12(10):1663. doi: 10.3390/ma12101663 (PMC6567083; doi:10.3390/ma12101663)
Supplement: Supplementary file 1 [file materials-12-01663-s001.zip]

Archive with 2 entries (2 files):
- Film blowing process of neat PLLA and PLLADPDPEG.mp4
- Supplementary Materials.pdf
